# Supplementary material for: A Procedural Framework for Benchmarking Biofoundry Capabilities
Source: ACS Synth Biol. 2023 Nov 9;12(12):3778–82. doi: 10.1021/acssynbio.3c00491 (PMC10729010; doi:10.1021/acssynbio.3c00491)
Supplement: Supplementary file 1 — sb3c00491_si_001.xlsx [file sb3c00491_si_001.xlsx]

## Sheet: Sheet1
Capability	POC	Status	Eligibility	Intention	Target audience	Use case	Comparator	Evidence/confidence of use case/comparator	Sufficient demonstration	Evidence/confidence demonstration sufficient	Necessary study size	Performance levels for stage gating	Costs for additional work scope	Costs for licensing/training on comparator	Costs for designing/analyzing benchmarking	Aggregate costs	Benchmarking outcomes, benefits, probabilities	Weighted average benefits	Return on Investment	ROI Rank	Running benchmarking cost
Host Onboarding Tool (HObT)	Nathan Hillson	Active development	Eligible	Focus future development efforts	Internal - HObT team and ABF ExComm	Feature comparison matrix to identify gaps and differentiators/uniqueness. Features to be compared relate to capturing host organism development progress details on a number selected microbial host organisms and associated knowledge and information in an online accessible web-based software platform. Associated information includes publications, strains and biological parts, experiments, and prot…	ChassiDex : "an open-source, non-profit online host organism database that houses a repository of molecular, biological and genetic data for model organisms with applications in synthetic biology". The website itself is no longer active, but its code has been deposited, and the publication lists/describes features. As part of a larger multi-comparator feature analysis, some of the links in the fo…	There are few or no known direct comparators. A google search for "microbial host database synthetic biology" or "microbial host database engineering biology" does not come up with relevant hits aside from ChassiDex. There are some other somewhat relevant hits for "microbial strain database" including SynBioStrainFinder (https://microbialcellfactories.biomedcentral.com/articles/10.1186/s12934-022…	A sufficient demonstration would be the completion of a feature comparison matrix, against at least ChassiDex, but also additional comparators as mentioned in previous columns. After identifying gaps in HObT given this comparison matrix, recommendations for the future development of HObT to address priority area gaps should be made.	As the intention of this benchmarking activity is to direct future development efforts, a feature comparison matrix should be sufficient. It is anticipated that in subsequent years, the development of HObT will also be guided to a large extent by ABF Business Development, as HObT could be a very useful tool/resource in customer engagement.	Minimum study size would be ChassiDex as the comparator, but as noted, adding additional comparators to the matrix would be preferable and useful as possible	HObT is currently in a state of active development. As there are no direct comparators (commercially or otherwise) available, and HObT remains critical for internal information sharing as well as business development (as supported also by BETO peer reviiew), sunsetting is not an appropriate outcome. However, maintanance could be an appropriate outcome, if the feature comparison suggests that ther…	No additional labor costs, other than opportunity costs. This can be done within current staffing allocation. The work would delay HObT development. Comparator appears to no longer be under active development, developer time would be needed, for example, to analyze code and spin up an instance of comparator.	No additional labor (training) costs, other than opportunity costs. This can be done within current staffing allocation. The work would delay HObT development. Comparator appears to no longer be under active development, developer time would be needed, for example, to analyze code and spin up an instance of comparator. Primary comparator (ChassiDex) is open source (no licensing cost), and we have…	No additional labor (training) costs, other than opportunity costs. This can be done within current staffing allocation. The work would delay HObT development. Designing benchmarking would largely entail setting up the list of features to compare, and which comparators beyond Chassidex (if any) are going to be evaluated. Analyzing the results will entail gap identification (relavant to ABF busine…	No additional costs, other than opportunity costs. The opportunity costs in aggregate will be delayed HObT development. It is not clear that this delayed development will directly adversely impact business development or internal ABF R&D in the short term. However, if we estimate that the design/execution/analysis of this comparison delays HObT by 2 weeks of full-time software development, we may…	There are at least a few different outcomes we can anticipate. One (very low probability) is that no feature gaps are identified - in which case the outcome would be changing status to maintenance mode, which could unlock opportunity costs that could be redirected towards supporting other ABF activities (e.g. automation workflows) in the short term, at least until otherwise directed by business d…	Given the low probability outcomes (stage-gating to maintenance mode, not changing development roadmap), and high probability outcomes (better development roadmap with low to moderate value), in terms of counterfactual benefits, these would probably be in the neighborhood of $32-48k. Note that subsequent/repeated benchmarking in a simliar manner would presumably add very little counterfactual ben…	2.5X ($32-48k in counterfactual benefits, and $16k in counterfactual opportunity costs)	n of N	$X,XXX,XXX
